# Supplementary material for: Single-cell evidence for plasmid addiction mediated by toxin–antitoxin systems
Source: Nucleic Acids Res. 2024 Jan 15;52(4):1847–59. doi: 10.1093/nar/gkae018 (PMC10899753; doi:10.1093/nar/gkae018)
Supplement: gkae018_Supplemental_Files [file gkae018_supplemental_files.zip]

Archive with 13 entries (13 files):
- Supplementary figures.pdf
- SupplementaryDataset.xlsx
- SupplementaryMovie1.mov
- SupplementaryMovie10.mov
- SupplementaryMovie2.mov
- SupplementaryMovie3.mov
- SupplementaryMovie4.mov
- SupplementaryMovie5.mov
- SupplementaryMovie6.mov
- SupplementaryMovie7.mov
- SupplementaryMovie8.mov
- SupplementaryMovie9.mov
- SupplementaryTables.docx
